# Supplementary material for: Dietary-Induced Ketogenesis: Adults Are Not Children
Source: Nutrients. 2021 Sep 2;13(9):3093. doi: 10.3390/nu13093093 (PMC8467931; doi:10.3390/nu13093093)
Supplement: Supplementary file 1 [file nutrients-13-03093-s001.zip]

Archive with 1 entries (1 files):
- nutrients-1357718-supplementary.pdf
